# Supplementary material for: Inter-Device Reliability of a Three-Dimensional Markerless Motion Capture System Quantifying Elementary Movement Patterns in Humans
Source: J Funct Morphol Kinesiol. 2023 May 22;8(2):69. doi: 10.3390/jfmk8020069 (PMC10204374; doi:10.3390/jfmk8020069)
Supplement: Supplementary file 1 [file jfmk-08-00069-s001.zip]

Archive with 1 entries (1 files):
- jfmk-2374135-supplementary.pdf
